# Supplementary material for: Three new species of caddisflies (Trichoptera, Hydroptilidae, Polycentropodidae, Leptoceridae) from Khon Phapheng Waterfall, the Mekong River, Laos
Source: Zookeys. 2021 Aug 12;1055:149–59. doi: 10.3897/zookeys.1055.66536 (PMC8390882; doi:10.3897/zookeys.1055.66536)
Supplement: XML Treatment for Orthotrichia choengthongi [file zookeys.1055.66536-treatment1.xml]

<!DOCTYPE tp:taxon-treatment
  PUBLIC "-//TaxonX//DTD Taxonomic Treatment Publishing DTD v0 20100105//EN" "tax-treatment-NSO.dtd">
<tp:taxon-treatment xmlns:tp="http://www.plazi.org/taxpub"><tp:treatment-meta><kwd-group><label>Taxon classification</label><kwd><named-content xmlns:xlink="http://www.w3.org/1999/xlink" content-type="kingdom">Animalia</named-content></kwd><kwd><named-content xmlns:xlink="http://www.w3.org/1999/xlink" content-type="order">Trichoptera</named-content></kwd><kwd><named-content xmlns:xlink="http://www.w3.org/1999/xlink" content-type="family">Hydroptilidae</named-content></kwd></kwd-group><mixed-citation publication-type="journal"><person-group><name><surname>Thamsenanupap</surname><given-names>Penkhae</given-names></name><name><surname>Malicky</surname><given-names>Hans</given-names></name><name><surname>Vongsombath</surname><given-names>Chanda</given-names></name><name><surname>Laudee</surname><given-names>Pongsak</given-names></name></person-group><article-title>Three new species of caddisflies (<tp:taxon-name><tp:taxon-name-part taxon-name-part-type="order">Trichoptera</tp:taxon-name-part></tp:taxon-name>, <tp:taxon-name><tp:taxon-name-part taxon-name-part-type="family">Hydroptilidae</tp:taxon-name-part></tp:taxon-name>, <tp:taxon-name><tp:taxon-name-part taxon-name-part-type="family">Polycentropodidae</tp:taxon-name-part></tp:taxon-name>, <tp:taxon-name><tp:taxon-name-part taxon-name-part-type="family">Leptoceridae</tp:taxon-name-part></tp:taxon-name>) from Khon Phapheng Waterfall, the Mekong River, Laos</article-title><source>Zookeys</source><day>12</day><month>8</month><year>2021</year><volume>1055</volume><fpage>149</fpage><lpage>159</lpage><pub-id pub-id-type="doi">10.3897/zookeys.1055.66536</pub-id></mixed-citation></tp:treatment-meta><tp:nomenclature><tp:taxon-name>
            <object-id xmlns:xlink="http://www.w3.org/1999/xlink" content-type="arpha" xlink:type="simple">F0890D04-361E-5527-A131-72102E56F397</object-id>
            <tp:taxon-name-part taxon-name-part-type="genus" reg="Orthotrichia">Orthotrichia</tp:taxon-name-part>
            <tp:taxon-name-part taxon-name-part-type="species" reg="choengthongi">choengthongi</tp:taxon-name-part>
            <object-id xmlns:xlink="http://www.w3.org/1999/xlink" content-type="zoobank" xlink:type="simple">http://zoobank.org/056A2710-8A8C-4439-BE95-7E45782B9C07</object-id>
          </tp:taxon-name><tp:taxon-authority>Malicky &amp; Laudee</tp:taxon-authority><tp:taxon-status xmlns:xlink="http://www.w3.org/1999/xlink" xlink:type="simple">sp. nov.</tp:taxon-status><xref ref-type="fig" rid="F1">Figure 1</xref></tp:nomenclature><tp:treatment-sec sec-type="type material" id="SECID0EUDAE"><title>Type material.</title><p><bold><italic>Holotype.</italic> Male. Laos: Pakse Province</bold>: Champasak, Khonphapheng waterfall, Mekong River, <named-content xmlns:xlink="http://www.w3.org/1999/xlink" content-type="dwc:verbatimCoordinates" xlink:type="simple"><named-content content-type="geo-json" specific-use="{&#34;type&#34;:&#34;Point&#34;,&#34;coordinates&#34;:[105.987222,13.958333]}" id="NCID0ECEAE" xlink:type="simple">13°57'30"N, 105°59'14"E</named-content></named-content>, elev. 64 m, 8.iv.2019, Pongsak Laudee. (<named-content xmlns:xlink="http://www.w3.org/1999/xlink" content-type="dwc:institutional_code" xlink:type="simple">PSUNHM</named-content>). <bold><italic>Paratypes</italic></bold>: same data as the holotype; <bold>Laos, Pakse Province</bold>: Champasak, Don Khon, Mekong river, <named-content xmlns:xlink="http://www.w3.org/1999/xlink" content-type="dwc:verbatimCoordinates" xlink:type="simple"><named-content content-type="geo-json" specific-use="{&#34;type&#34;:&#34;Point&#34;,&#34;coordinates&#34;:[105.918611,13.962500]}" id="NCID0EUEAE" xlink:type="simple">13°57'45"N, 105°55'07"E</named-content></named-content>, elev. 84 m, 8.iv.2019, Pongsak Laudee. 11 males: 3 males (<named-content xmlns:xlink="http://www.w3.org/1999/xlink" content-type="dwc:institutional_code" xlink:type="simple">PSUNHM</named-content>), 3 males (<abbrev xmlns:xlink="http://www.w3.org/1999/xlink" xlink:title="collection of Hans Malicky" id="ABBRID0E5EAE" xlink:type="simple">CHM</abbrev>), 2 males (<named-content xmlns:xlink="http://www.w3.org/1999/xlink" content-type="dwc:institutional_code" xlink:type="simple">NMPC</named-content>), 3 males (<named-content xmlns:xlink="http://www.w3.org/1999/xlink" content-type="dwc:institutional_code" xlink:type="simple">CUAC</named-content>).</p></tp:treatment-sec><tp:treatment-sec sec-type="diagnosis" id="SECID0EMFAE"><title>Diagnosis.</title><p>The new species is similar to <italic><tp:taxon-name><tp:taxon-name-part taxon-name-part-type="genus" reg="Orthotrichia">Orthotrichia</tp:taxon-name-part><tp:taxon-name-part taxon-name-part-type="species" reg="triton">triton</tp:taxon-name-part></tp:taxon-name></italic> Malicky, 2008 from Borneo in the general shape of the male genitalia. However, it can be differentiated in that the shape of tergum X of <italic><tp:taxon-name><tp:taxon-name-part taxon-name-part-type="genus" reg="Orthotrichia">Orthotrichia</tp:taxon-name-part><tp:taxon-name-part taxon-name-part-type="species" reg="choengthongi">choengthongi</tp:taxon-name-part></tp:taxon-name></italic> Malicky &amp; Laudee, sp. nov. is long and tubular, pointed apically and curved inwards then abruptly upwards in dorsal view; however, is stout basally then curved slightly downward in <italic><tp:taxon-name><tp:taxon-name-part taxon-name-part-type="genus" reg="Orthotrichia">O.</tp:taxon-name-part><tp:taxon-name-part taxon-name-part-type="species" reg="triton">triton</tp:taxon-name-part></tp:taxon-name></italic>. Moreover, the united inferior appendages of the new species are collectively trilobed; but bilobed in <italic><tp:taxon-name><tp:taxon-name-part taxon-name-part-type="genus" reg="Orthotrichia">O.</tp:taxon-name-part><tp:taxon-name-part taxon-name-part-type="species" reg="triton">triton</tp:taxon-name-part></tp:taxon-name></italic>.</p></tp:treatment-sec><tp:treatment-sec sec-type="description" id="SECID0E5GAE"><title>Description.</title><p>Adult, male, length of each male forewing 1.6.–2.0 mm (n = 11); color in alcohol of head, thorax, forewings, abdomen, and legs light brown.</p><p>Male genitalia extremely asymmetric (Fig. <xref ref-type="fig" rid="F1">1A–E</xref>). Tergum IX broadly rounded in dorsal and ventral views (Fig. <xref ref-type="fig" rid="F1">1A, D</xref>); somewhat triangle, anterior margin rounded, with hooked posterodorsal process in left lateral view (Fig. <xref ref-type="fig" rid="F1">1B</xref>); somewhat triangle in right lateral view (Fig. <xref ref-type="fig" rid="F1">1C</xref>). Posterolateral processes of tergum IX asymmetrical; left process shorter, bilobed, each lobe pointed apically; right process longer, tubular, bifurcate apically with acute apices in dorsal view (Fig. <xref ref-type="fig" rid="F1">1A</xref>); in left lateral view, directed caudad, short, pointed apically (Fig. <xref ref-type="fig" rid="F1">1B</xref>); in right lateral view (Fig. <xref ref-type="fig" rid="F1">1C</xref>), somewhat triangular, short. Dorsal spine of tergum IX lanceolate, curved upward, pointed apically in dorsal view (Fig. <xref ref-type="fig" rid="F1">1A</xref>). Tergum X long tubular, pointed apically, curved mesad then abruptly upward in dorsal view (Fig. <xref ref-type="fig" rid="F1">1A</xref>); shaped nearly as isosceles triangle, pointed apically in right lateral view. United inferior appendages trilobed, asymmetrical, each lobe shaped as isosceles triangle and acute apically, with middle lobe smallest and closer to right lobe in ventral view, left lobe thicker than right one in lateral view (Fig. <xref ref-type="fig" rid="F1">1B, C</xref>). Pair of tubular processes of inferior appendages long, slender, each with long seta apically (Fig. <xref ref-type="fig" rid="F1">1B–D</xref>). Paramere spine long, acute apically in ventral view (Fig. <xref ref-type="fig" rid="F1">1D</xref>). Phallus, long, enlarged and bilobed apically, with titillator encircling segment 1 time tightly against it near the middle (Fig. <xref ref-type="fig" rid="F1">1E</xref>).</p><fig id="F1" position="float" orientation="portrait"><object-id xmlns:xlink="http://www.w3.org/1999/xlink" content-type="doi" xlink:type="simple">10.3897/zookeys.1055.66536.figure1</object-id><object-id xmlns:xlink="http://www.w3.org/1999/xlink" content-type="zenodo_dep_id" xlink:type="simple">5225465</object-id><object-id xmlns:xlink="http://www.w3.org/1999/xlink" content-type="arpha" xlink:type="simple">3E1699AA-1289-54DB-8E05-F640F9714405</object-id><label>Figure 1.</label><caption><p><italic><tp:taxon-name><tp:taxon-name-part taxon-name-part-type="genus" reg="Orthotrichia">Orthotrichia</tp:taxon-name-part><tp:taxon-name-part taxon-name-part-type="species" reg="choengthongi">choengthongi</tp:taxon-name-part></tp:taxon-name></italic>, sp. nov. Male genitalia <bold>A</bold> tergum IX and tergum X, dorsal <bold>B</bold> terga IX and X and inferior appendages, left lateral <bold>C</bold> terga IX and X and inferior appendages, right lateral <bold>D</bold> inferior appendages and paramere, ventral <bold>E</bold> phallus, left lateral. Abbreviations: Te IX = tergum IX, Pos = Posterolateral process (paired), Do = Doral spine, Te X = tergum X, Inf = united inferior appendages, Tu = Tubular processes, Par = Paramere.</p></caption><graphic xmlns:xlink="http://www.w3.org/1999/xlink" xlink:href="zookeys-1055-149-g001.jpg" position="float" orientation="portrait" xlink:type="simple" id="oo_576963.jpg"><uri content-type="original_file" xlink:type="simple">https://binary.pensoft.net/fig/576963</uri></graphic></fig></tp:treatment-sec><tp:treatment-sec sec-type="etymology" id="SECID0E2JAE"><title>Etymology.</title><p>The species epithet honors Asst. Prof. Dr Suchart Choengthong, Prince of Songkla University, Surat Thani Campus.</p></tp:treatment-sec></tp:taxon-treatment>
