# Supplementary material for: Three new species of caddisflies (Trichoptera, Hydroptilidae, Polycentropodidae, Leptoceridae) from Khon Phapheng Waterfall, the Mekong River, Laos
Source: Zookeys. 2021 Aug 12;1055:149–59. doi: 10.3897/zookeys.1055.66536 (PMC8390882; doi:10.3897/zookeys.1055.66536)
Supplement: XML Treatment for Pseudoneureclipsis khonphaphengensis [file zookeys.1055.66536-treatment2.xml]

<!DOCTYPE tp:taxon-treatment
  PUBLIC "-//TaxonX//DTD Taxonomic Treatment Publishing DTD v0 20100105//EN" "tax-treatment-NSO.dtd">
<tp:taxon-treatment xmlns:tp="http://www.plazi.org/taxpub"><tp:treatment-meta><kwd-group><label>Taxon classification</label><kwd><named-content xmlns:xlink="http://www.w3.org/1999/xlink" content-type="kingdom">Animalia</named-content></kwd><kwd><named-content xmlns:xlink="http://www.w3.org/1999/xlink" content-type="order">Trichoptera</named-content></kwd><kwd><named-content xmlns:xlink="http://www.w3.org/1999/xlink" content-type="family">Polycentropodidae</named-content></kwd></kwd-group><mixed-citation publication-type="journal"><person-group><name><surname>Thamsenanupap</surname><given-names>Penkhae</given-names></name><name><surname>Malicky</surname><given-names>Hans</given-names></name><name><surname>Vongsombath</surname><given-names>Chanda</given-names></name><name><surname>Laudee</surname><given-names>Pongsak</given-names></name></person-group><article-title>Three new species of caddisflies (<tp:taxon-name><tp:taxon-name-part taxon-name-part-type="order">Trichoptera</tp:taxon-name-part></tp:taxon-name>, <tp:taxon-name><tp:taxon-name-part taxon-name-part-type="family">Hydroptilidae</tp:taxon-name-part></tp:taxon-name>, <tp:taxon-name><tp:taxon-name-part taxon-name-part-type="family">Polycentropodidae</tp:taxon-name-part></tp:taxon-name>, <tp:taxon-name><tp:taxon-name-part taxon-name-part-type="family">Leptoceridae</tp:taxon-name-part></tp:taxon-name>) from Khon Phapheng Waterfall, the Mekong River, Laos</article-title><source>Zookeys</source><day>12</day><month>8</month><year>2021</year><volume>1055</volume><fpage>149</fpage><lpage>159</lpage><pub-id pub-id-type="doi">10.3897/zookeys.1055.66536</pub-id></mixed-citation></tp:treatment-meta><tp:nomenclature><tp:taxon-name>
            <object-id xmlns:xlink="http://www.w3.org/1999/xlink" content-type="arpha" xlink:type="simple">38177D87-4B4D-5F81-996C-DFA479D8959A</object-id>
            <tp:taxon-name-part taxon-name-part-type="genus" reg="Pseudoneureclipsis">Pseudoneureclipsis</tp:taxon-name-part>
            <tp:taxon-name-part taxon-name-part-type="species" reg="khonphaphengensis">khonphaphengensis</tp:taxon-name-part>
            <object-id xmlns:xlink="http://www.w3.org/1999/xlink" content-type="zoobank" xlink:type="simple">http://zoobank.org/CDDB7489-A5C2-4371-B4B8-F3CDE6CA538C</object-id>
          </tp:taxon-name><tp:taxon-authority>Malicky &amp; Thamsenanupap</tp:taxon-authority><tp:taxon-status xmlns:xlink="http://www.w3.org/1999/xlink" xlink:type="simple">sp. nov.</tp:taxon-status><xref ref-type="fig" rid="F2">Figure 2</xref></tp:nomenclature><tp:treatment-sec sec-type="type material" id="SECID0ENLAE"><title>Type material.</title><p><bold><italic>Holotype</italic>. Male. Laos: Pakse Province</bold>: Champasak, Khonphapheng waterfall, Mekong river, <named-content xmlns:xlink="http://www.w3.org/1999/xlink" content-type="dwc:verbatimCoordinates" xlink:type="simple"><named-content content-type="geo-json" specific-use="{&#34;type&#34;:&#34;Point&#34;,&#34;coordinates&#34;:[105.987222,13.958333]}" id="NCID0E2LAE" xlink:type="simple">13°57'30"N, 105°59'14"E</named-content></named-content>, elev. 64 m, 8.iv.2019, Pongsak Laudee. (<named-content xmlns:xlink="http://www.w3.org/1999/xlink" content-type="dwc:institutional_code" xlink:type="simple">PSUNHM</named-content>). <bold><italic>Paratypes</italic></bold>: same data as the holotype; <bold>Laos: Vientiane province</bold>: Nam Lik river, <named-content xmlns:xlink="http://www.w3.org/1999/xlink" content-type="dwc:verbatimCoordinates" xlink:type="simple"><named-content content-type="geo-json" specific-use="{&#34;type&#34;:&#34;Point&#34;,&#34;coordinates&#34;:[102.521944,18.524722]}" id="NCID0ENMAE" xlink:type="simple">18°31'29"N, 102°31'19"E</named-content></named-content>, elev. 180 m, 8.iv.2019, Pongsak Laudee. 9 males: 2 males (<named-content xmlns:xlink="http://www.w3.org/1999/xlink" content-type="dwc:institutional_code" xlink:type="simple">PSUNHM</named-content>), 3 males (<abbrev xmlns:xlink="http://www.w3.org/1999/xlink" xlink:title="collection of Hans Malicky" id="ABBRID0EXMAE" xlink:type="simple">CHM</abbrev>), 2 males (<named-content xmlns:xlink="http://www.w3.org/1999/xlink" content-type="dwc:institutional_code" xlink:type="simple">NMPC</named-content>), 2 males (<named-content xmlns:xlink="http://www.w3.org/1999/xlink" content-type="dwc:institutional_code" xlink:type="simple">CUAC</named-content>).</p></tp:treatment-sec><tp:treatment-sec sec-type="diagnosis" id="SECID0EFNAE"><title>Diagnosis.</title><p>The male genitalia of <italic><tp:taxon-name><tp:taxon-name-part taxon-name-part-type="genus" reg="Pseudoneureclipsis">P.</tp:taxon-name-part><tp:taxon-name-part taxon-name-part-type="species" reg="khonphaphengensis">khonphaphengensis</tp:taxon-name-part></tp:taxon-name></italic> sp. nov. are similar to those of <italic><tp:taxon-name><tp:taxon-name-part taxon-name-part-type="genus" reg="Pseudoneureclipsis">P.</tp:taxon-name-part><tp:taxon-name-part taxon-name-part-type="species" reg="kaineus">kaineus</tp:taxon-name-part></tp:taxon-name></italic> Malicky &amp; Bunlue in <xref ref-type="bibr" rid="B14">Malicky et al. 2004</xref> from Thailand. However, <italic><tp:taxon-name><tp:taxon-name-part taxon-name-part-type="genus" reg="Pseudoneureclipsis">P.</tp:taxon-name-part><tp:taxon-name-part taxon-name-part-type="species" reg="khonphaphengensis">khonphaphengensis</tp:taxon-name-part></tp:taxon-name></italic> sp. nov. is strikingly different from <italic><tp:taxon-name><tp:taxon-name-part taxon-name-part-type="genus" reg="Pseudoneureclipsis">P.</tp:taxon-name-part><tp:taxon-name-part taxon-name-part-type="species" reg="kaineus">kaineus</tp:taxon-name-part></tp:taxon-name></italic> and the other species of the genus by the usually broad, almost circular inferior appendages with 1.5 × longer than its width in lateral view, while the inferior appendages of <italic><tp:taxon-name><tp:taxon-name-part taxon-name-part-type="genus" reg="Pseudoneureclipsis">P.</tp:taxon-name-part><tp:taxon-name-part taxon-name-part-type="species" reg="kaineus">kaineus</tp:taxon-name-part></tp:taxon-name></italic> are oval and 3.2 × longer than its width in lateral view. In addition, the phallus of <italic><tp:taxon-name><tp:taxon-name-part taxon-name-part-type="genus" reg="Pseudoneureclipsis">P.</tp:taxon-name-part><tp:taxon-name-part taxon-name-part-type="species" reg="khonphaphengensis">khonphaphengensis</tp:taxon-name-part></tp:taxon-name></italic> sp. nov. bearing the hooked phallic sclerite which are lacking in <italic><tp:taxon-name><tp:taxon-name-part taxon-name-part-type="genus" reg="Pseudoneureclipsis">P.</tp:taxon-name-part><tp:taxon-name-part taxon-name-part-type="species" reg="kaineus">kaineus</tp:taxon-name-part></tp:taxon-name></italic>.</p></tp:treatment-sec><tp:treatment-sec sec-type="description" id="SECID0E3PAE"><title>Description.</title><p>Adult, male, length of each male forewing 4.0–4.5 mm (n = 9); general body color in alcohol yellow brown.</p><p>Male genitalia as in Figure <xref ref-type="fig" rid="F2">2A–E</xref>. Segment IX narrow in lateral view, with anterior margin produced forward in ca. 100° angle. (Fig. <xref ref-type="fig" rid="F2">2B</xref>). Segment X bilobed, blunt apically in dorsal view; finger like with setae in lateral view. Preanal appendages, long, slender with setae, rounded apically in dorsal view and lateral view (Fig. <xref ref-type="fig" rid="F2">2A, B</xref>). Intermediate appendages hooked and turned dorsally then bend outward immediately in dorsal view (Fig. <xref ref-type="fig" rid="F2">2A</xref>); in lateral view hooked, slightly curved upward, pointed apically (Fig. <xref ref-type="fig" rid="F2">2B</xref>). Inferior appendages strikingly broad and rounded, total length &lt; 2 × of its subapical width in lateral view (Fig. <xref ref-type="fig" rid="F2">2B</xref>); slender oviform, total length &lt; 2 × of its width in ventral view (Fig. <xref ref-type="fig" rid="F2">2C</xref>). Basodorsal processes of inferior appendages curved with strong setae dorsomedially, pointed apically in lateral view (Fig. <xref ref-type="fig" rid="F2">2B</xref>); in ventral view, horn like, originated basodorsally, curved inward, each with tapering apex (Fig. <xref ref-type="fig" rid="F2">2C</xref>). Phallus, long, cylindrical, bulbous basally, straight laterally with hooked phallic sclerite intermediately, with numerous subapical spines in lateral view and dorsal view (Fig. <xref ref-type="fig" rid="F2">2D, E</xref>).</p></tp:treatment-sec><tp:treatment-sec sec-type="etymology" id="SECID0ELRAE"><title>Etymology.</title><p>The species is named for the type locality, Khon Phapheng waterfall.</p><fig id="F2" position="float" orientation="portrait"><object-id xmlns:xlink="http://www.w3.org/1999/xlink" content-type="doi" xlink:type="simple">10.3897/zookeys.1055.66536.figure2</object-id><object-id xmlns:xlink="http://www.w3.org/1999/xlink" content-type="zenodo_dep_id" xlink:type="simple">5225467</object-id><object-id xmlns:xlink="http://www.w3.org/1999/xlink" content-type="arpha" xlink:type="simple">E6B5994C-B724-59D6-9003-D86F5A0B9D7D</object-id><label>Figure 2.</label><caption><p><italic><tp:taxon-name><tp:taxon-name-part taxon-name-part-type="genus" reg="Pseudoneureclipsis">Pseudoneureclipsis</tp:taxon-name-part><tp:taxon-name-part taxon-name-part-type="species" reg="khonphaphengensis">khonphaphengensis</tp:taxon-name-part></tp:taxon-name></italic>, sp. nov. Male genitalia <bold>A</bold> segment X, preanal appendages and intermediate appendages, dorsal <bold>B</bold> segments IX and X and inferior appendages, left lateral <bold>C</bold> inferior appendages, ventral <bold>D</bold> phallus, left lateral; the arrow shows hooked phallic sclerite, ventral <bold>E</bold> phallus, dorsal. Abbreviations: Seg IX = segment IX, Seg X = segment X, Pre = preanal appendages, Int = Intermediate appendage, Inf = inferior appendage (paired), Bas = basodorsal process of inferior appendage.</p></caption><graphic xmlns:xlink="http://www.w3.org/1999/xlink" xlink:href="zookeys-1055-149-g002.jpg" position="float" orientation="portrait" xlink:type="simple" id="oo_576964.jpg"><uri content-type="original_file" xlink:type="simple">https://binary.pensoft.net/fig/576964</uri></graphic></fig></tp:treatment-sec><ref-list><ref id="B14"><mixed-citation xmlns:xlink="http://www.w3.org/1999/xlink" xlink:type="simple"><person-group><name name-style="western"><surname>Malicky</surname><given-names>H</given-names></name><name name-style="western"><surname>Chantaramongkol</surname><given-names>P</given-names></name><name name-style="western"><surname>Bunlue</surname><given-names>P</given-names></name><name name-style="western"><surname>Changthong</surname><given-names>N</given-names></name><name name-style="western"><surname>Nawvong</surname><given-names>J</given-names></name><name name-style="western"><surname>Nuntakwang</surname><given-names>A</given-names></name><name name-style="western"><surname>Prommi</surname><given-names>T</given-names></name><name name-style="western"><surname>Thamsenanupap</surname><given-names>P</given-names></name><name name-style="western"><surname>Thapanya</surname><given-names>D</given-names></name></person-group> (<year>2004</year>) <article-title>27 neue Köcherfliegen aus Thailand (<tp:taxon-name><tp:taxon-name-part taxon-name-part-type="class">Insecta</tp:taxon-name-part></tp:taxon-name>, <tp:taxon-name><tp:taxon-name-part taxon-name-part-type="order">Trichoptera</tp:taxon-name-part></tp:taxon-name>). (36. Arbeit über thailändische Köcherfliegen).</article-title><source>Linzer Biologische Beiträge</source><volume>36</volume>(<issue>1</issue>): <fpage>287</fpage>–<lpage>304</lpage>.</mixed-citation></ref></ref-list></tp:taxon-treatment>
