# Supplementary material for: Three new species of caddisflies (Trichoptera, Hydroptilidae, Polycentropodidae, Leptoceridae) from Khon Phapheng Waterfall, the Mekong River, Laos
Source: Zookeys. 2021 Aug 12;1055:149–59. doi: 10.3897/zookeys.1055.66536 (PMC8390882; doi:10.3897/zookeys.1055.66536)
Supplement: XML Treatment for Setodes karrilai [file zookeys.1055.66536-treatment3.xml]

<!DOCTYPE tp:taxon-treatment
  PUBLIC "-//TaxonX//DTD Taxonomic Treatment Publishing DTD v0 20100105//EN" "tax-treatment-NSO.dtd">
<tp:taxon-treatment xmlns:tp="http://www.plazi.org/taxpub"><tp:treatment-meta><kwd-group><label>Taxon classification</label><kwd><named-content xmlns:xlink="http://www.w3.org/1999/xlink" content-type="kingdom">Animalia</named-content></kwd><kwd><named-content xmlns:xlink="http://www.w3.org/1999/xlink" content-type="order">Trichoptera</named-content></kwd><kwd><named-content xmlns:xlink="http://www.w3.org/1999/xlink" content-type="family">Leptoceridae</named-content></kwd></kwd-group><mixed-citation publication-type="journal"><person-group><name><surname>Thamsenanupap</surname><given-names>Penkhae</given-names></name><name><surname>Malicky</surname><given-names>Hans</given-names></name><name><surname>Vongsombath</surname><given-names>Chanda</given-names></name><name><surname>Laudee</surname><given-names>Pongsak</given-names></name></person-group><article-title>Three new species of caddisflies (<tp:taxon-name><tp:taxon-name-part taxon-name-part-type="order">Trichoptera</tp:taxon-name-part></tp:taxon-name>, <tp:taxon-name><tp:taxon-name-part taxon-name-part-type="family">Hydroptilidae</tp:taxon-name-part></tp:taxon-name>, <tp:taxon-name><tp:taxon-name-part taxon-name-part-type="family">Polycentropodidae</tp:taxon-name-part></tp:taxon-name>, <tp:taxon-name><tp:taxon-name-part taxon-name-part-type="family">Leptoceridae</tp:taxon-name-part></tp:taxon-name>) from Khon Phapheng Waterfall, the Mekong River, Laos</article-title><source>Zookeys</source><day>12</day><month>8</month><year>2021</year><volume>1055</volume><fpage>149</fpage><lpage>159</lpage><pub-id pub-id-type="doi">10.3897/zookeys.1055.66536</pub-id></mixed-citation></tp:treatment-meta><tp:nomenclature><tp:taxon-name>
            <object-id xmlns:xlink="http://www.w3.org/1999/xlink" content-type="arpha" xlink:type="simple">E391C5D4-BD90-511E-9478-384690204BD3</object-id>
            <tp:taxon-name-part taxon-name-part-type="genus" reg="Setodes">Setodes</tp:taxon-name-part>
            <tp:taxon-name-part taxon-name-part-type="species" reg="karrilai">karrilai</tp:taxon-name-part>
            <object-id xmlns:xlink="http://www.w3.org/1999/xlink" content-type="zoobank" xlink:type="simple">http://zoobank.org/7CE4F44E-4315-4313-A7B6-C276EC4F46C0</object-id>
          </tp:taxon-name><tp:taxon-authority>Laudee &amp; Malicky</tp:taxon-authority><tp:taxon-status xmlns:xlink="http://www.w3.org/1999/xlink" xlink:type="simple">sp. nov.</tp:taxon-status><xref ref-type="fig" rid="F3">Figure 3</xref></tp:nomenclature><tp:treatment-sec sec-type="type material" id="SECID0E6TAE"><title>Type material.</title><p><bold><italic>Holotype</italic>. Male. Laos: Pakse Province</bold>: Champasak, Khonphapheng waterfalls, Mekong river, <named-content xmlns:xlink="http://www.w3.org/1999/xlink" content-type="dwc:verbatimCoordinates" xlink:type="simple"><named-content content-type="geo-json" specific-use="{&#34;type&#34;:&#34;Point&#34;,&#34;coordinates&#34;:[105.987222,13.958333]}" id="NCID0ENUAE" xlink:type="simple">13°57'30"N, 105°59'14"E</named-content></named-content>, elev. 64 m, 8.iv.2019, Pongsak Laudee. (<named-content xmlns:xlink="http://www.w3.org/1999/xlink" content-type="dwc:institutional_code" xlink:type="simple">PSUNHM</named-content>). <bold><italic>Paratypes</italic></bold>: same data as the holotype; <bold>Laos: Vientiane province</bold>: Nam Lik river, <named-content xmlns:xlink="http://www.w3.org/1999/xlink" content-type="dwc:verbatimCoordinates" xlink:type="simple"><named-content content-type="geo-json" specific-use="{&#34;type&#34;:&#34;Point&#34;,&#34;coordinates&#34;:[102.521944,18.524722]}" id="NCID0E6UAE" xlink:type="simple">18°31'29"N, 102°31'19"E</named-content></named-content>, elev. 180 m, 8.iv.2019, Pongsak Laudee; <bold>Laos, Pakse province</bold>: Champasak, Don Khon, Mekong river, <named-content xmlns:xlink="http://www.w3.org/1999/xlink" content-type="dwc:verbatimCoordinates" xlink:type="simple"><named-content content-type="geo-json" specific-use="{&#34;type&#34;:&#34;Point&#34;,&#34;coordinates&#34;:[105.918611,13.962500]}" id="NCID0EJVAE" xlink:type="simple">13°57'45"N, 105°55'07"E</named-content></named-content>, elev. 84 m, 8.iv.2019, Pongsak Laudee; <bold>Laos: Vientiane province</bold>: Nam Ngum river, <named-content xmlns:xlink="http://www.w3.org/1999/xlink" content-type="dwc:verbatimCoordinates" xlink:type="simple"><named-content content-type="geo-json" specific-use="{&#34;type&#34;:&#34;Point&#34;,&#34;coordinates&#34;:[102.526944,18.524722]}" id="NCID0ETVAE" xlink:type="simple">18°31'29"N, 102°31'37"E</named-content></named-content>, elev. 180 m, 8.iv.2019, Pongsak Laudee. 31 males: 10 males (<named-content xmlns:xlink="http://www.w3.org/1999/xlink" content-type="dwc:institutional_code" xlink:type="simple">PSUNHM</named-content>), 8 males (<abbrev xmlns:xlink="http://www.w3.org/1999/xlink" xlink:title="collection of Hans Malicky" id="ABBRID0E4VAE" xlink:type="simple">CHM</abbrev>), 5 males (<named-content xmlns:xlink="http://www.w3.org/1999/xlink" content-type="dwc:institutional_code" xlink:type="simple">NMPC</named-content>), 5 males (<named-content xmlns:xlink="http://www.w3.org/1999/xlink" content-type="dwc:institutional_code" xlink:type="simple">CUAC</named-content>).</p></tp:treatment-sec><tp:treatment-sec sec-type="diagnosis" id="SECID0ELWAE"><title>Diagnosis.</title><p>The male genitalia of <italic><tp:taxon-name><tp:taxon-name-part taxon-name-part-type="genus" reg="Setodes">S.</tp:taxon-name-part><tp:taxon-name-part taxon-name-part-type="species" reg="karrilai">karrilai</tp:taxon-name-part></tp:taxon-name></italic> sp. nov. are similar to those of <italic><tp:taxon-name><tp:taxon-name-part taxon-name-part-type="genus" reg="Setodes">S.</tp:taxon-name-part><tp:taxon-name-part taxon-name-part-type="species" reg="omphale">omphale</tp:taxon-name-part></tp:taxon-name></italic> Malicky &amp; Changthong in <xref ref-type="bibr" rid="B14">Malicky et al. 2004</xref> from Thailand. Both species share similar characteristics of five lobes of each inferior appendage. However, the most prominent difference is the structure of segment X, i.e., the distal part of segment X in <italic><tp:taxon-name><tp:taxon-name-part taxon-name-part-type="genus" reg="Setodes">S.</tp:taxon-name-part><tp:taxon-name-part taxon-name-part-type="species" reg="karrilai">karrilai</tp:taxon-name-part></tp:taxon-name></italic> sp. nov. has a brush-like process, visible in lateral and dorsal views, which is lacking in <italic><tp:taxon-name><tp:taxon-name-part taxon-name-part-type="genus" reg="Setodes">S.</tp:taxon-name-part><tp:taxon-name-part taxon-name-part-type="species" reg="omphale">omphale</tp:taxon-name-part></tp:taxon-name></italic>. In addition, the phallus of <italic><tp:taxon-name><tp:taxon-name-part taxon-name-part-type="genus" reg="Setodes">S.</tp:taxon-name-part><tp:taxon-name-part taxon-name-part-type="species" reg="karrilai">karrilai</tp:taxon-name-part></tp:taxon-name></italic> sp. nov. has a pair of very long, thin, pointed parameres with distal 1/3 bent and twisted meso-upward; whereas the parameres of <italic><tp:taxon-name><tp:taxon-name-part taxon-name-part-type="genus" reg="Setodes">S.</tp:taxon-name-part><tp:taxon-name-part taxon-name-part-type="species" reg="omphale">omphale</tp:taxon-name-part></tp:taxon-name></italic> are curved downward.</p></tp:treatment-sec><tp:treatment-sec sec-type="description" id="SECID0EXYAE"><title>Description.</title><p>Length of each male forewing 6.5–7.0 mm (n = 18); color in alcohol of head, thorax, forewings, and abdomen yellow; femora and tibiae brown or dark brown; wings clear and transparent, yellowish with brown veins.</p><p>Male genitalia as in Figure <xref ref-type="fig" rid="F3">3</xref>. Segment IX somewhat triangular with long sinuous edges posteriorly, convex anteriorly in lateral view (Fig. <xref ref-type="fig" rid="F3">3B</xref>); square in ventral view (Fig. <xref ref-type="fig" rid="F3">3C</xref>). Segment X long, slender, divided into basal segment and apical segment (Fig. <xref ref-type="fig" rid="F3">3A, B</xref>); basal segment mostly tubular with shallow and broad excision apically, apical segment slender, tubular with brush of straight hairs at posterior end in dorsal view (Fig. <xref ref-type="fig" rid="F3">3A</xref>); in lateral view, basal segment tubular, apical segment thicker apically and with apical brush (Fig. <xref ref-type="fig" rid="F3">3B</xref>). Preanal appendages very small, leaf-like with scattered setae (Fig. <xref ref-type="fig" rid="F3">3A, B</xref>). Inferior appendages each five-lobed (Fig. <xref ref-type="fig" rid="F3">3B</xref>); dorsal lobe long, tubular and erect basally then curved caudad, two finger-like mesal lobes tubular and with upper mesal lobe longer than lower mesal lobe, basoventral lobe small and knot-like, ventral lobe very long and sword-like with scattered setae in lateral view (Fig. <xref ref-type="fig" rid="F3">3B</xref>). Phallus long, slender, bent downwards with pair of very long, thin, and pointed parameres with distal 1/3 bent and twisted meso-upward in lateral view (Fig. <xref ref-type="fig" rid="F3">3D</xref>).</p></tp:treatment-sec><tp:treatment-sec sec-type="etymology" id="SECID0EG1AE"><title>Etymology.</title><p>The species epithet honors Assoc. Prof. Dr Seppo Karrila, Faculty of Science and Industrial Technology, Prince of Songkla University, Surat Thani Campus.</p><fig id="F3" position="float" orientation="portrait"><object-id xmlns:xlink="http://www.w3.org/1999/xlink" content-type="doi" xlink:type="simple">10.3897/zookeys.1055.66536.figure3</object-id><object-id xmlns:xlink="http://www.w3.org/1999/xlink" content-type="zenodo_dep_id" xlink:type="simple">5225469</object-id><object-id xmlns:xlink="http://www.w3.org/1999/xlink" content-type="arpha" xlink:type="simple">DFBCC1B0-FE60-5A21-AE74-10DB5BC747C0</object-id><label>Figure 3.</label><caption><p><italic><tp:taxon-name><tp:taxon-name-part taxon-name-part-type="genus" reg="Setodes">Setodes</tp:taxon-name-part><tp:taxon-name-part taxon-name-part-type="species" reg="karrilai">karrilai</tp:taxon-name-part></tp:taxon-name></italic>, sp. nov. Male genitalia <bold>A</bold> segment X, preanal appendages, dorsal <bold>B</bold> segments IX and X, preanal appendages, inferior appendages, left lateral <bold>C</bold> segment IX, inferior appendages, ventral <bold>D</bold> phallus, left lateral. Abbreviations: Seg IX = segment IX, Pre = preanal appendage (paired), Inf = inferior appendage (paired).</p></caption><graphic xmlns:xlink="http://www.w3.org/1999/xlink" xlink:href="zookeys-1055-149-g003.jpg" position="float" orientation="portrait" xlink:type="simple" id="oo_576965.jpg"><uri content-type="original_file" xlink:type="simple">https://binary.pensoft.net/fig/576965</uri></graphic></fig></tp:treatment-sec><ref-list><ref id="B14"><mixed-citation xmlns:xlink="http://www.w3.org/1999/xlink" xlink:type="simple"><person-group><name name-style="western"><surname>Malicky</surname><given-names>H</given-names></name><name name-style="western"><surname>Chantaramongkol</surname><given-names>P</given-names></name><name name-style="western"><surname>Bunlue</surname><given-names>P</given-names></name><name name-style="western"><surname>Changthong</surname><given-names>N</given-names></name><name name-style="western"><surname>Nawvong</surname><given-names>J</given-names></name><name name-style="western"><surname>Nuntakwang</surname><given-names>A</given-names></name><name name-style="western"><surname>Prommi</surname><given-names>T</given-names></name><name name-style="western"><surname>Thamsenanupap</surname><given-names>P</given-names></name><name name-style="western"><surname>Thapanya</surname><given-names>D</given-names></name></person-group> (<year>2004</year>) <article-title>27 neue Köcherfliegen aus Thailand (<tp:taxon-name><tp:taxon-name-part taxon-name-part-type="class">Insecta</tp:taxon-name-part></tp:taxon-name>, <tp:taxon-name><tp:taxon-name-part taxon-name-part-type="order">Trichoptera</tp:taxon-name-part></tp:taxon-name>). (36. Arbeit über thailändische Köcherfliegen).</article-title><source>Linzer Biologische Beiträge</source><volume>36</volume>(<issue>1</issue>): <fpage>287</fpage>–<lpage>304</lpage>.</mixed-citation></ref></ref-list></tp:taxon-treatment>
